# Supplementary material for: Cardiovascular Outcome in Patients with Major Depression: Role of Obstructive Sleep Apnea Syndrome, Insomnia Disorder, and COMISA
Source: Life (Basel). 2024 May 19;14(5):644. doi: 10.3390/life14050644 (PMC11123427; doi:10.3390/life14050644)
Supplement: Supplementary file 1 [file life-14-00644-s001.zip]

Archive with 1 entries (1 files):
- life-2989998-supplementary.pdf
